# Supplementary material for: Identifying early-life, environmental, and social stressors as key predictors of U.S. respiratory failure mortality: a machine learning study
Source: Front Public Health. 2026 Jun 26;14:1839753. doi: 10.3389/fpubh.2026.1839753 (PMC13350441; doi:10.3389/fpubh.2026.1839753)
Supplement: Supplementary file 1 [file Table_1.xlsx]

## Sheet: Sheet3
Supplementary Table 1. Complete list and definitions, and potential associations with respiratory failure of the 68 socio-environmental variables (SEVs) from the GBD study.
Category	Variable Name	Definition and Measurement	Unit
Environmental Pollutants	Ambient ozone pollution	Exposure to annual mean ambient ozone (O₃) concentration in the residence area.	ppm
	Ambient particulate matter pollution	Exposure to annual mean concentration of particulate matter (PM2.5) with an aerodynamic diameter of ≤2.5μm in the residence area.	μg/m³
	Nitrogen dioxide pollution	Exposure to annual mean nitrogen dioxide (NO₂) concentration in the residence area.	ppb
	Residential radon	Exposure to annual mean radon (²²²Rn) concentration in households.	Bq/m³
	Household air pollution from solid fuels	Exposure to household air pollution from cooking with solid fuels (e.g., coal, wood).	μg/m³
Dietary Risks	Diet high in processed meat	Exposure to consumption of processed meat (e.g., sausages, bacon) above the optimal level.	g/day
	Diet high in red meat	Exposure to consumption of red meat (e.g., beef, pork) above the optimal level.	g/day
	Diet high in sodium	Exposure to sodium intake (primarily from salt) above the optimal level.	mg/day
	Diet high in sugar-sweetened beverages	Exposure to consumption of sugar-sweetened beverages above the optimal level.	g/day
	Diet high in trans fatty acids	Exposure to trans fatty acid intake above the optimal level.	% total energy
	Diet low in calcium	Exposure to calcium intake below the optimal level.	mg/day
	Diet low in fiber	Exposure to dietary fiber intake below the optimal level.	g/day
	Diet low in fruits	Exposure to fruit consumption below the optimal level.	g/day
	Diet low in legumes	Exposure to legume consumption below the optimal level.	g/day
	Diet low in milk	Exposure to milk consumption below the optimal level.	g/day
	Diet low in nuts and seeds	Exposure to nuts and seeds consumption below the optimal level.	g/day
	Diet low in omega-6 fatty acids	Exposure to omega-6 polyunsaturated fatty acid intake below the optimal level.	% total energy
	Diet low in seafood omega-3 fatty acids	Exposure to seafood-based omega-3 polyunsaturated fatty acid intake below the optimal level.	mg/day
	Diet low in vegetables	Exposure to vegetable consumption below the optimal level.	g/day
	Diet low in whole grains	Exposure to whole grain consumption below the optimal level.	g/day
Behavioral & Lifestyle	Chewing tobacco	Prevalence of chewing tobacco use.	%
	Drug use	Prevalence of illicit drug use disorders (e.g., cocaine, heroin).	%
	High alcohol use	Exposure to alcohol consumption above risk thresholds.	g/day
	Low physical activity	Exposure to physical activity levels below recommendations.	MET-min/week
	Smoking	Current prevalence of any tobacco smoking.	%
	Secondhand smoke	Exposure of non-smokers to ambient tobacco smoke.	%
	Discontinued breastfeeding	Exposure to discontinued breastfeeding before recommended duration.	%
	Non-exclusive breastfeeding	Exposure to non-exclusive breastfeeding within the first 6 months of life.	%
Child Health & Development	Child stunting	Prevalence of height-for-age deficiency in children under 5 (stunting).	%
	Child underweight	Prevalence of weight-for-age deficiency in children under 5.	%
	Child wasting	Prevalence of weight-for-height deficiency in children under 5 (wasting).	%
	Childhood sexual abuse	Prevalence of experiencing sexual abuse before age 18.	%
	Low birth weight	Prevalence of live births with birth weight <2500g.	%
	Short gestation	Prevalence of live births with gestational age <37 weeks.	%
Occupational Exposures	Occupational asthmagens	Exposure to known occupational asthmagens (e.g., isocyanates, flour dust).	%
	Occupational ergonomic factors	Exposure to occupational ergonomic risk factors (e.g., heavy physical load, vibration).	%
	Occupational exposure to arsenic	Exposure to arsenic and its compounds in the workplace.	%
	Occupational exposure to asbestos	Exposure to asbestos in the workplace.	%
	Occupational exposure to benzene	Exposure to benzene in the workplace.	%
	Occupational exposure to beryllium	Exposure to beryllium in the workplace.	%
	Occupational exposure to cadmium	Exposure to cadmium in the workplace.	%
	Occupational exposure to chromium	Exposure to chromium (particularly hexavalent chromium) in the workplace.	%
	Occupational exposure to diesel engine exhaust	Exposure to diesel engine exhaust in the workplace.	%
	Occupational exposure to formaldehyde	Exposure to formaldehyde in the workplace.	%
	Occupational exposure to nickel	Exposure to nickel and its compounds in the workplace.	%
	Occupational exposure to polycyclic aromatic hydrocarbons	Exposure to occupational polycyclic aromatic hydrocarbons (PAHs).	%
	Occupational exposure to silica	Exposure to occupational crystalline silica dust.	%
	Occupational exposure to sulfuric acid	Exposure to occupational sulfuric acid mists.	%
	Occupational exposure to trichloroethylene	Exposure to occupational trichloroethylene.	%
	Occupational noise	Exposure to occupational hazardous noise levels.	%
	Occupational particulate matter, gases, and fumes	Overall exposure to a mixture of occupational particulate matter, gases, and fumes.	%
Physiological Indicators	High LDL cholesterol	Exposure to LDL cholesterol levels above the optimal range.	mmol/L
	High body-mass index	Exposure to elevated body-mass index (BMI - overweight & obesity).	kg/m²
	High fasting plasma glucose	Exposure to elevated fasting plasma glucose (impaired fasting glucose & diabetes).	mmol/L
	High systolic blood pressure	Exposure to elevated systolic blood pressure (hypertension).	mm Hg
	Kidney dysfunction	Exposure to impaired kidney function (defined by reduced estimated glomerular filtration rate).	%
	Low bone mineral density	Exposure to reduced bone mineral density (osteoporosis).	%
	Iron deficiency	Prevalence of iron deficiency.	%
	Vitamin A deficiency	Prevalence of vitamin A deficiency.	%
	Zinc deficiency	Prevalence of zinc deficiency.	%
Water, Sanitation & Hygiene	No access to handwashing facility	Proportion of households without access to a handwashing facility with soap and water.	%
	Unsafe sanitation	Proportion of households using unsafe sanitation facilities (e.g., unimproved toilets).	%
	Unsafe water source	Proportion of households without access to an improved drinking-water source.	%
Extreme Environment & Violence	High temperature	Frequency of exposure to abnormally high temperatures.	Days
	Low temperature	Frequency of exposure to abnormally low temperatures.	Days
	Bullying victimization	Prevalence of adolescents reporting being bullied.	%
	Intimate partner violence	Prevalence of women reporting ever experiencing physical and/or sexual violence from an current or former intimate partner.	%
Abbreviations: COPD, Chronic Obstructive Pulmonary Disease; OSA, Obstructive Sleep Apnea; BPD, Bronchopulmonary Dysplasia; HPA axis, Hypothalamic-Pituitary-Adrenal axis.
