# Supplementary material for: Identifying early-life, environmental, and social stressors as key predictors of U.S. respiratory failure mortality: a machine learning study
Source: Front Public Health. 2026 Jun 26;14:1839753. doi: 10.3389/fpubh.2026.1839753 (PMC13350441; doi:10.3389/fpubh.2026.1839753)
Supplement: Supplementary file 2 [file Table_2.xlsx]

## Sheet: Sheet3
Supplementary Table 2. Hyperparameters of the final Gradient Boosting Machine (GBM) model. The model was implemented using sklearn.ensemble.GradientBoostingRegressor (scikit‑learn version 1.1.2). All hyperparameters were set as shown; default values (e.g., warm_start=False) are retained unless specified. The random_state=42 ensures full reproducibility.
Hyperparameter	Value	Description
model_class	sklearn.ensemble.GradientBoostingRegressor	GBM regressor class
loss	squared_error	Squared error loss function
learning_rate	0.1	Learning rate, shrinks contribution of each tree
n_estimators	100	Number of boosting stages / weak learners
subsample	1	Fraction of samples used for fitting each tree (1.0 = all)
criterion	friedman_mse	Function to measure quality of a split
max_depth	3	Maximum depth of individual trees
min_samples_split	2	Minimum number of samples required to split an internal node
min_samples_leaf	1	Minimum number of samples required to be at a leaf node
min_weight_fraction_leaf	0	Minimum weighted fraction of total weights required at a leaf node
max_features	None	Number of features to consider for best split (None = all)
max_leaf_nodes	None	Maximum number of leaf nodes (None = no limit)
min_impurity_decrease	0	Minimum impurity decrease required for a split
alpha	0.9	Quantile for Huber/Quantile loss; not used with squared_error
init	None	Initial estimator
random_state	42	Random seed for full reproducibility
warm_start	FALSE	Whether to reuse the solution of previous call
validation_fraction	0.1	Proportion of training data for early stopping (not active)
n_iter_no_change	None	Number of iterations with no improvement to trigger early stopping
tol	0.0001	Tolerance for early stopping
ccp_alpha	0	Complexity parameter for cost-complexity pruning
verbose	0	Verbosity level of output
